# Supplementary material for: A Flagellin-Adjuvanted Trivalent Mucosal Vaccine Targeting Key Periodontopathic Bacteria
Source: Vaccines (Basel). 2024 Jul 8;12(7):754. doi: 10.3390/vaccines12070754 (PMC11281409; doi:10.3390/vaccines12070754)
Supplement: Supplementary file 1 [file vaccines-12-00754-s001.zip]

Archive with 2 entries (2 files):
- vaccines-3059013-supplementary figures.pdf
- vaccines-3059013-supplementary.pdf
